# Supplementary material for: Allergen Tests of Fruit Sensitization Involving Children with Allergic Diseases
Source: Children (Basel). 2022 Mar 28;9(4):470. doi: 10.3390/children9040470 (PMC9025653; doi:10.3390/children9040470)
Supplement: Supplementary file 1 [file children-09-00470-s001.zip]

Archive with 1 entries (1 files):
- children-1622106-SI.pdf
